# Supplementary material for: Integrated Transcriptomics and Targeted Metabolomics Approaches: Comparative Analysis of the Ileum in Neonatal Piglets with Different Birth Weight
Source: Animals (Basel). 2026 Jan 11;16(2):213. doi: 10.3390/ani16020213 (PMC12837496; doi:10.3390/ani16020213)
Supplement: Supplementary file 1 [file animals-16-00213-s001.zip]

Archive with 1 entries (1 files):
- animals-3982921-supplementary.pdf
